# Supplementary material for: Molecular evolution and phylogenetic relationships of Ligusticum (Apiaceae) inferred from the whole plastome sequences
Source: BMC Ecol Evol. 2022 Apr 30;22:55. doi: 10.1186/s12862-022-02010-z (PMC9063207; doi:10.1186/s12862-022-02010-z)
Supplement: Supplementary file 3 — Additional file 3: Table S1. Information regarding the 26 Ligusticum accessions used in this study. [file 12862_2022_2010_MOESM3_ESM.xlsx]

## Sheet: Sheet1
Table S1. Information regarding the 26 Ligusticum accessions used in this study.
Species	Locality	Clean reads	Mean coverage	GenBank accession numbers	Voucher information	Reference	Identified person	Place of voucher deposition
L. capillaceum	/	/	/	MT409612	/	Ren et al., 2020	/	/
L. delavayi	/	/	/	MT409613	/	Ren et al., 2020	/	/
L. hispidum	/	/	/	MT409614	/	Ren et al., 2020	/	/
L. involucratum	/	/	/	MT409615	/	Ren et al., 2020	/	/
L. likiangense	/	/	/	MT409616	/	Ren et al., 2020	/	/
L. pteridophyllum	/	/	/	MT409617	/	Ren et al., 2020	/	/
L. scapiforme	/	/	/	MT409618	/	Ren et al., 2020	/	/
L. thomsonii	/	/	/	MT409619	/	Ren et al., 2020	/	/
L. sinense_1	/	/	/	MH260704	/	Genbank	/	/
L. sinense_2	/	/	/	MN652884	/	Genbank	/	/
L. jeholense	/	/	/	MN652885	/	Genbank	/	/
L. tenuissimum	/	/	/	NC_029394	/	Genbank	/	/
L. thomsonii_MQ	Maqin, Qinghai, China	35404194	573×	MZ532560	PC2017091002	This study	Xingjin He	Herbarium of Sichuan university
L. involucratum_DL	Dali, Yunnan, China	38990192	978×	MZ532561	RT2020080601	This study	Xingjin He	Herbarium of Sichuan university
L. brachylobum	Eryuan, Yunnan, China	43113944	1365×	MZ532562	RT2020080801	This study	Xingjin He	Herbarium of Sichuan university
L. angelicifolium	Lijiang, Yunnan, China	39304966	640×	MZ532563	RT2020081102	This study	Xingjin He	Herbarium of Sichuan university
L. tachiroei	Chengde, Hebei, China	32046626	506×	MZ532564	WJ2015082001	This study	Xingjin He	Herbarium of Sichuan university
L. weberbauerianum	Kangle, Gansu, China	35076778	1054×	MZ532565	J201808260302	This study	Xingjin He	Herbarium of Sichuan university
L. pteridophyllum_DL	Dali, Yunnan, China	47801724	1362×	MZ532566	RT2020102501	This study	Xingjin He	Herbarium of Sichuan university
L. jeholense_YX	Yuxian, Hebei, China	38169442	278×	MZ532567	RT2020100501	This study	Xingjin He	Herbarium of Sichuan university
L. litangense	Yajiang, Sichuan, China	50722538	1511×	MZ532568	BBCJ2020092101	This study	Xingjin He	Herbarium of Sichuan university
L. oliverianum_WC	Wenchuan, Sichuan, China	40677982	1002×	MZ532569	PC2020092601	This study	Xingjin He	Herbarium of Sichuan university
L. oliverianum_SP	Songpan, Sichuan, China	39360148	802×	MZ532570	RT2020091302	This study	Xingjin He	Herbarium of Sichuan university
L. likiangense_EY	Eryuan, Yunnan, China	46723398	768×	MZ532571	RT2020080802	This study	Xingjin He	Herbarium of Sichuan university
L. nematophyllum	Songpan, Sichuan, China	33002926	1950×	MZ532572	RT2020091205	This study	Xingjin He	Herbarium of Sichuan university
L. daucoides	Dali, Yunnan, China	41755574	1174×	MZ532573	RT2020080602	This study	Xingjin He	Herbarium of Sichuan university
14 sequences newly obtained are highlighted in bold.
