# Supplementary material for: Molecular evolution and phylogenetic relationships of Ligusticum (Apiaceae) inferred from the whole plastome sequences
Source: BMC Ecol Evol. 2022 Apr 30;22:55. doi: 10.1186/s12862-022-02010-z (PMC9063207; doi:10.1186/s12862-022-02010-z)
Supplement: Supplementary file 4 — Additional file 4: Table S2. Codon and base compositions for protein-coding sequences of 53 plastid genes in the 26 Ligusticum plastomes. [file 12862_2022_2010_MOESM4_ESM.xlsx]

## Sheet: Codon
Table S2. Codon and base compositions for protein-coding sequences of 53 plastid genes in the 26 Ligusticum plastomes.
		L. capillaceum		L. delavayi		L. hispidum		L. involucratum		L. likiangense		L. pteridophyllum		L. scapiforme		L. thomsonii		L. sinense_1		L. sinense_2		L. jeholense		L. tenuissimum		L. oliverianum_SP		L. oliverianum_WC		L. daucoides		L. nematophyllum		L. brachylobum		L. jeholense_YX		L. angelicifolium		L. likiangense_EY		L. thomsonii_MQ		L. involucratum_DL		L. pteridophyllum_DL		L. weberbauerianum
Amino Acid	Codon	Number	RSCU	Number	RSCU	Number	RSCU	Number	RSCU	Number	RSCU	Number	RSCU	Number	RSCU	Number	RSCU	Number	RSCU	Number	RSCU	Number	RSCU	Number	RSCU	Number	RSCU	Number	RSCU	Number	RSCU	Number	RSCU	Number	RSCU	Number	RSCU	Number	RSCU	Number	RSCU	Number	RSCU	Number	RSCU	Number	RSCU	Number	RSCU
Phe(F)	TTT	804	1.36	834	1.37	807	1.35	803	1.36	804	1.35	815	1.36	805	1.35	805	1.35	814	1.35	814	1.35	814	1.35	809	1.35	802	1.35	805	1.35	805	1.35	819	1.36	801	1.35	820	1.36	805	1.35	801	1.35	804	1.35	801	1.36	818	1.36	798	1.33
Phe(F)	TTC	382	0.64	387	0.63	385	0.65	382	0.64	384	0.65	387	0.64	384	0.65	389	0.65	390	0.65	390	0.65	390	0.65	390	0.65	384	0.65	386	0.65	385	0.65	388	0.64	384	0.65	390	0.64	386	0.65	384	0.65	389	0.65	380	0.64	386	0.64	401	0.67
Leu(L)	TTA	752	2.01	739	2.01	748	2	741	1.99	747	2	743	1.99	753	2.01	744	1.99	737	1.99	738	1.99	737	1.99	739	1.99	735	1.98	746	1.99	750	2.01	738	1.99	747	2	738	1.98	747	2	747	2	743	1.99	740	1.99	743	1.99	735	1.98
Leu(L)	TTG	441	1.18	439	1.19	444	1.19	443	1.19	442	1.18	441	1.18	441	1.18	446	1.19	442	1.19	442	1.19	443	1.19	444	1.2	445	1.2	445	1.19	437	1.17	442	1.19	441	1.18	445	1.19	436	1.17	442	1.19	444	1.19	442	1.19	438	1.17	452	1.22
Leu(L)	CTT	470	1.26	477	1.3	474	1.27	471	1.26	468	1.25	475	1.27	472	1.26	471	1.26	470	1.27	470	1.27	470	1.27	470	1.27	467	1.26	469	1.25	473	1.27	466	1.26	468	1.26	472	1.27	476	1.28	469	1.26	470	1.26	469	1.26	476	1.28	475	1.28
Leu(L)	CTC	146	0.39	135	0.37	143	0.38	145	0.39	147	0.39	142	0.38	143	0.38	144	0.39	143	0.39	143	0.39	143	0.39	145	0.39	147	0.4	148	0.4	148	0.4	143	0.39	147	0.39	143	0.38	144	0.39	146	0.39	146	0.39	146	0.39	141	0.38	142	0.38
Leu(L)	CTA	295	0.79	290	0.79	298	0.8	295	0.79	296	0.79	303	0.81	297	0.79	302	0.81	301	0.81	300	0.81	300	0.81	298	0.8	293	0.79	295	0.79	293	0.78	298	0.81	294	0.79	305	0.82	300	0.8	293	0.79	300	0.8	292	0.79	303	0.81	296	0.8
Leu(L)	CTG	139	0.37	128	0.35	139	0.37	140	0.38	139	0.37	136	0.36	138	0.37	134	0.36	133	0.36	133	0.36	133	0.36	133	0.36	140	0.38	142	0.38	139	0.37	134	0.36	139	0.37	135	0.36	136	0.36	139	0.37	134	0.36	140	0.38	137	0.37	132	0.35
Ile(I)	ATT	868	1.44	852	1.41	867	1.44	862	1.44	868	1.44	875	1.45	868	1.44	874	1.45	868	1.44	873	1.44	871	1.44	872	1.44	859	1.44	868	1.44	870	1.44	875	1.44	867	1.44	873	1.44	867	1.44	867	1.44	871	1.45	861	1.44	877	1.45	851	1.41
Ile(I)	ATC	341	0.57	342	0.57	341	0.56	339	0.56	341	0.57	344	0.57	341	0.57	341	0.56	342	0.57	342	0.57	341	0.56	344	0.57	338	0.57	341	0.57	342	0.57	342	0.56	341	0.57	342	0.56	341	0.57	341	0.57	339	0.56	336	0.56	342	0.56	363	0.6
Ile(I)	ATA	597	0.99	615	1.02	603	1	599	1	597	0.99	594	0.98	597	0.99	597	0.99	600	0.99	600	0.99	601	0.99	598	0.99	594	0.99	600	1	600	0.99	602	0.99	596	0.99	602	0.99	598	0.99	596	0.99	597	0.99	593	0.99	597	0.99	592	0.98
Met(M)	ATG	478	1	486	1	479	1	479	1	479	1	480	1	478	1	484	1	481	1	481	1	482	1	483	1	477	1	479	1	477	1	482	1	479	1	485	1	488	1	477	1	484	1	476	1	480	1	489	1
Val(V)	GTT	445	1.51	428	1.48	448	1.52	443	1.51	444	1.51	441	1.5	446	1.52	446	1.51	444	1.51	444	1.51	443	1.51	445	1.52	441	1.51	445	1.51	444	1.52	438	1.5	444	1.52	444	1.51	442	1.5	445	1.52	446	1.51	441	1.51	440	1.5	437	1.5
Val(V)	GTC	133	0.45	143	0.49	133	0.45	133	0.45	133	0.45	138	0.47	132	0.45	138	0.47	135	0.46	135	0.46	135	0.46	136	0.46	134	0.46	135	0.46	132	0.45	136	0.46	133	0.45	137	0.47	139	0.47	133	0.45	138	0.47	132	0.45	140	0.48	136	0.47
Val(V)	GTA	429	1.46	417	1.44	427	1.45	426	1.46	428	1.46	423	1.44	427	1.45	427	1.44	424	1.44	424	1.44	424	1.44	422	1.44	423	1.45	425	1.45	424	1.45	425	1.45	426	1.46	426	1.45	424	1.44	426	1.45	425	1.44	424	1.46	424	1.44	414	1.43
Val(V)	GTG	168	0.57	169	0.58	170	0.58	169	0.58	169	0.58	172	0.59	169	0.58	173	0.58	171	0.58	171	0.58	172	0.59	167	0.57	171	0.59	171	0.58	172	0.59	171	0.58	168	0.57	170	0.58	170	0.58	168	0.57	172	0.58	168	0.58	170	0.58	175	0.6
Ser(S)	TCT	442	1.7	451	1.73	442	1.7	439	1.7	443	1.71	448	1.71	442	1.7	448	1.72	448	1.71	448	1.71	447	1.71	447	1.71	439	1.7	441	1.7	440	1.69	448	1.7	442	1.7	447	1.69	448	1.72	441	1.71	447	1.71	441	1.71	449	1.71	448	1.71
Ser(S)	TCC	250	0.96	246	0.94	253	0.97	252	0.98	249	0.96	250	0.95	248	0.96	247	0.95	251	0.96	251	0.96	251	0.96	248	0.95	252	0.98	251	0.97	252	0.97	252	0.96	248	0.96	252	0.96	247	0.95	248	0.96	246	0.94	247	0.96	251	0.95	253	0.96
Ser(S)	TCA	290	1.12	291	1.12	291	1.12	287	1.11	291	1.12	294	1.12	290	1.12	294	1.13	296	1.13	296	1.13	295	1.13	296	1.13	287	1.11	291	1.12	290	1.12	298	1.13	291	1.12	301	1.14	294	1.13	290	1.12	295	1.13	286	1.11	294	1.12	307	1.17
Ser(S)	TCG	167	0.64	166	0.64	167	0.64	165	0.64	167	0.64	168	0.64	168	0.65	167	0.64	168	0.64	168	0.64	169	0.64	171	0.65	164	0.64	167	0.64	170	0.65	168	0.64	168	0.65	170	0.64	167	0.64	165	0.64	167	0.64	164	0.64	168	0.64	154	0.59
Pro(P)	CCT	355	1.6	350	1.57	355	1.6	354	1.6	354	1.59	352	1.59	353	1.59	350	1.57	352	1.58	352	1.58	352	1.58	352	1.57	356	1.61	356	1.6	356	1.61	354	1.59	354	1.59	352	1.58	350	1.57	354	1.59	351	1.57	354	1.6	351	1.58	358	1.61
Pro(P)	CCC	165	0.74	165	0.74	164	0.74	164	0.74	164	0.74	159	0.72	164	0.74	167	0.75	162	0.73	162	0.73	162	0.73	164	0.73	163	0.74	163	0.73	162	0.73	162	0.73	164	0.74	162	0.73	161	0.72	164	0.74	167	0.75	164	0.74	159	0.72	162	0.73
Pro(P)	CCA	235	1.06	244	1.1	234	1.05	234	1.06	236	1.06	237	1.07	234	1.05	238	1.07	237	1.07	237	1.07	238	1.07	238	1.06	232	1.05	235	1.06	234	1.06	235	1.06	235	1.06	237	1.07	236	1.06	235	1.06	238	1.07	233	1.05	236	1.07	238	1.07
Pro(P)	CCG	135	0.61	132	0.59	135	0.61	134	0.6	135	0.61	139	0.63	138	0.62	138	0.62	139	0.62	139	0.62	139	0.62	140	0.63	134	0.61	134	0.6	135	0.61	138	0.62	135	0.61	139	0.62	142	0.64	136	0.61	137	0.61	135	0.61	140	0.63	131	0.59
Thr(T)	ACT	451	1.64	450	1.64	453	1.65	448	1.64	449	1.63	446	1.63	448	1.63	450	1.63	450	1.64	450	1.64	450	1.64	451	1.64	447	1.63	452	1.64	452	1.64	451	1.64	449	1.63	452	1.65	449	1.64	449	1.63	451	1.63	444	1.63	446	1.63	444	1.61
Thr(T)	ACC	199	0.72	204	0.74	197	0.72	197	0.72	201	0.73	204	0.74	201	0.73	208	0.75	202	0.74	202	0.74	201	0.73	200	0.73	198	0.72	200	0.73	199	0.72	201	0.73	201	0.73	202	0.74	203	0.74	200	0.73	208	0.75	199	0.73	204	0.74	206	0.75
Thr(T)	ACA	329	1.19	317	1.15	327	1.19	326	1.19	327	1.19	324	1.18	330	1.2	324	1.17	319	1.16	319	1.16	319	1.17	325	1.18	326	1.19	328	1.19	329	1.19	324	1.18	327	1.19	318	1.16	322	1.18	328	1.19	324	1.17	326	1.19	324	1.18	323	1.17
Thr(T)	ACG	124	0.45	129	0.47	124	0.45	123	0.45	123	0.45	122	0.45	122	0.44	122	0.44	125	0.46	125	0.46	125	0.46	122	0.44	123	0.45	122	0.44	125	0.45	123	0.45	123	0.45	125	0.46	120	0.44	123	0.45	123	0.44	123	0.45	122	0.45	131	0.47
Ala(A)	GCT	522	1.78	534	1.81	524	1.79	522	1.79	522	1.79	530	1.79	522	1.79	528	1.8	528	1.8	533	1.81	531	1.81	527	1.79	521	1.78	523	1.79	524	1.79	531	1.8	521	1.78	530	1.8	528	1.8	522	1.79	527	1.8	521	1.78	530	1.79	523	1.76
Ala(A)	GCC	186	0.64	194	0.66	185	0.63	186	0.64	186	0.64	188	0.64	186	0.64	187	0.64	183	0.62	183	0.62	184	0.63	187	0.64	186	0.64	185	0.63	185	0.63	187	0.63	186	0.64	184	0.62	185	0.63	186	0.64	188	0.64	186	0.64	189	0.64	199	0.67
Ala(A)	GCA	322	1.1	320	1.08	322	1.1	322	1.1	321	1.1	326	1.1	323	1.11	322	1.1	321	1.09	321	1.09	321	1.09	319	1.09	321	1.1	320	1.1	322	1.1	321	1.09	322	1.1	322	1.09	325	1.11	320	1.1	323	1.1	322	1.1	326	1.1	330	1.11
Ala(A)	GCG	140	0.48	134	0.45	138	0.47	139	0.48	139	0.48	139	0.47	138	0.47	138	0.47	141	0.48	141	0.48	140	0.48	143	0.49	140	0.48	139	0.48	139	0.48	140	0.47	139	0.48	142	0.48	137	0.47	139	0.48	136	0.46	139	0.48	140	0.47	134	0.45
Tyr(Y)	TAT	654	1.6	651	1.6	652	1.6	654	1.6	651	1.6	656	1.61	652	1.6	644	1.59	652	1.61	652	1.61	652	1.61	653	1.61	653	1.6	656	1.6	654	1.6	655	1.61	651	1.6	656	1.61	654	1.6	650	1.6	644	1.59	653	1.6	655	1.61	655	1.6
Tyr(Y)	TAC	166	0.4	164	0.4	164	0.4	164	0.4	165	0.4	159	0.39	163	0.4	167	0.41	159	0.39	159	0.39	159	0.39	160	0.39	162	0.4	162	0.4	164	0.4	159	0.39	165	0.4	159	0.39	162	0.4	165	0.4	167	0.41	165	0.4	159	0.39	162	0.4
Stop(*)	TAA	31	1.75	29	1.64	31	1.75	32	1.81	31	1.75	29	1.64	31	1.75	28	1.58	29	1.64	29	1.64	29	1.64	29	1.64	31	1.75	31	1.75	31	1.75	30	1.7	31	1.75	29	1.64	30	1.7	32	1.81	28	1.58	31	1.75	29	1.64	27	1.53
Stop(*)	TAG	11	0.62	11	0.62	12	0.68	11	0.62	12	0.68	13	0.74	12	0.68	13	0.74	13	0.74	13	0.74	13	0.74	13	0.74	12	0.68	12	0.68	12	0.68	13	0.74	12	0.68	13	0.74	12	0.68	11	0.62	13	0.74	12	0.68	13	0.74	13	0.74
His(H)	CAT	387	1.52	381	1.51	388	1.52	384	1.51	388	1.52	389	1.51	388	1.52	389	1.51	389	1.51	389	1.51	389	1.51	392	1.52	383	1.51	387	1.51	387	1.51	387	1.51	388	1.52	390	1.51	389	1.52	388	1.52	389	1.51	383	1.52	388	1.51	390	1.51
His(H)	CAC	122	0.48	122	0.49	124	0.48	124	0.49	122	0.48	126	0.49	123	0.48	125	0.49	125	0.49	125	0.49	125	0.49	123	0.48	125	0.49	125	0.49	124	0.49	125	0.49	122	0.48	125	0.49	123	0.48	122	0.48	125	0.49	122	0.48	125	0.49	127	0.49
Gln(Q)	CAA	571	1.5	573	1.52	574	1.51	573	1.51	574	1.51	580	1.52	571	1.5	576	1.51	575	1.51	575	1.51	575	1.51	575	1.52	573	1.51	573	1.51	574	1.51	575	1.51	575	1.51	576	1.51	580	1.51	573	1.51	577	1.51	573	1.51	581	1.51	579	1.5
Gln(Q)	CAG	190	0.5	182	0.48	185	0.49	185	0.49	186	0.49	185	0.48	189	0.5	189	0.49	187	0.49	187	0.49	187	0.49	183	0.48	185	0.49	186	0.49	187	0.49	185	0.49	186	0.49	188	0.49	188	0.49	186	0.49	189	0.49	187	0.49	187	0.49	193	0.5
Asn(N)	AAT	755	1.52	767	1.52	760	1.53	756	1.53	753	1.52	760	1.52	754	1.52	755	1.51	757	1.52	757	1.52	756	1.52	757	1.51	757	1.52	758	1.53	756	1.52	757	1.52	752	1.52	762	1.52	764	1.52	752	1.52	751	1.51	751	1.52	760	1.52	759	1.51
Asn(N)	AAC	238	0.48	242	0.48	236	0.47	235	0.47	238	0.48	238	0.48	236	0.48	242	0.49	239	0.48	239	0.48	239	0.48	245	0.49	236	0.48	236	0.47	237	0.48	241	0.48	238	0.48	239	0.48	241	0.48	239	0.48	241	0.49	239	0.48	237	0.48	247	0.49
Lys(K)	AAA	843	1.53	850	1.53	842	1.52	842	1.52	842	1.53	845	1.52	842	1.53	845	1.52	840	1.51	840	1.51	842	1.51	842	1.51	841	1.53	844	1.53	843	1.52	841	1.52	841	1.53	843	1.51	846	1.53	840	1.53	843	1.51	841	1.53	843	1.52	834	1.51
Lys(K)	AAG	262	0.47	264	0.47	267	0.48	263	0.48	261	0.47	266	0.48	261	0.47	269	0.48	274	0.49	274	0.49	272	0.49	270	0.49	260	0.47	262	0.47	263	0.48	269	0.48	261	0.47	274	0.49	263	0.47	261	0.47	271	0.49	260	0.47	267	0.48	271	0.49
Asp(D)	GAT	672	1.59	682	1.61	679	1.6	677	1.6	671	1.59	686	1.6	671	1.59	684	1.6	676	1.6	686	1.6	681	1.59	678	1.59	674	1.6	676	1.6	675	1.59	684	1.59	671	1.59	683	1.6	678	1.6	669	1.59	683	1.6	667	1.59	688	1.6	683	1.61
Asp(D)	GAC	174	0.41	163	0.39	172	0.4	171	0.4	174	0.41	169	0.4	174	0.41	171	0.4	170	0.4	174	0.4	173	0.41	173	0.41	171	0.4	171	0.4	172	0.41	176	0.41	174	0.41	173	0.4	172	0.4	174	0.41	171	0.4	174	0.41	170	0.4	164	0.39
Glu(E)	GAA	825	1.51	818	1.49	827	1.51	824	1.51	824	1.51	827	1.51	823	1.5	825	1.51	826	1.51	826	1.51	825	1.51	824	1.5	822	1.5	827	1.51	826	1.51	820	1.5	824	1.51	826	1.5	828	1.51	822	1.5	826	1.51	820	1.5	826	1.51	833	1.5
Glu(E)	GAG	270	0.49	278	0.51	271	0.49	271	0.49	271	0.49	271	0.49	271	0.5	271	0.49	269	0.49	270	0.49	271	0.49	272	0.5	271	0.5	271	0.49	271	0.49	273	0.5	271	0.49	275	0.5	268	0.49	271	0.5	271	0.49	270	0.5	271	0.49	276	0.5
Cys(C)	TGT	168	1.54	171	1.55	164	1.54	164	1.55	168	1.55	170	1.54	167	1.54	165	1.52	169	1.54	169	1.54	169	1.54	167	1.54	162	1.54	163	1.55	165	1.55	167	1.53	168	1.56	171	1.54	170	1.55	169	1.56	165	1.53	166	1.55	171	1.54	170	1.55
Cys(C)	TGC	50	0.46	49	0.45	49	0.46	48	0.45	49	0.45	51	0.46	50	0.46	52	0.48	50	0.46	50	0.46	50	0.46	50	0.46	48	0.46	48	0.45	48	0.45	51	0.47	48	0.44	51	0.46	50	0.45	48	0.44	51	0.47	48	0.45	51	0.46	50	0.45
Stop(*)	TGA	11	0.62	13	0.74	10	0.57	10	0.57	10	0.57	11	0.62	10	0.57	12	0.68	11	0.62	11	0.62	11	0.62	11	0.62	10	0.57	10	0.57	10	0.57	10	0.57	10	0.57	11	0.62	11	0.62	10	0.57	12	0.68	10	0.57	11	0.62	13	0.74
Trp(W)	TGG	380	1	384	1	379	1	376	1	380	1	381	1	379	1	380	1	380	1	380	1	380	1	379	1	377	1	379	1	380	1	378	1	380	1	380	1	379	1	379	1	380	1	378	1	380	1	382	1
Arg(R)	CGT	280	1.35	284	1.37	279	1.35	280	1.35	281	1.36	282	1.36	280	1.35	282	1.35	279	1.35	279	1.35	279	1.35	279	1.34	278	1.34	279	1.34	279	1.35	280	1.35	281	1.36	279	1.34	282	1.36	281	1.36	282	1.35	279	1.35	282	1.36	278	1.33
Arg(R)	CGC	81	0.39	82	0.39	85	0.41	83	0.4	80	0.39	81	0.39	81	0.39	81	0.39	82	0.4	82	0.4	82	0.4	82	0.39	84	0.4	84	0.4	82	0.4	83	0.4	80	0.39	82	0.39	80	0.39	80	0.39	81	0.39	81	0.39	81	0.39	78	0.37
Arg(R)	CGA	287	1.39	287	1.38	284	1.37	286	1.38	287	1.39	283	1.36	288	1.39	290	1.39	286	1.38	286	1.38	286	1.38	286	1.38	286	1.38	286	1.38	287	1.39	288	1.39	287	1.39	286	1.38	288	1.39	287	1.39	290	1.39	286	1.38	283	1.37	285	1.36
Arg(R)	CGG	96	0.46	97	0.47	96	0.46	95	0.46	95	0.46	97	0.47	95	0.46	98	0.47	97	0.47	97	0.47	97	0.47	101	0.49	95	0.46	95	0.46	95	0.46	98	0.47	95	0.46	99	0.48	96	0.46	95	0.46	98	0.47	96	0.46	97	0.47	105	0.5
Ser(S)	AGT	319	1.23	324	1.24	316	1.22	319	1.24	316	1.22	325	1.24	318	1.23	322	1.23	318	1.21	323	1.23	321	1.22	322	1.23	316	1.22	316	1.22	318	1.22	326	1.24	316	1.22	323	1.22	323	1.24	316	1.22	323	1.24	318	1.23	327	1.24	326	1.24
Ser(S)	AGC	91	0.35	86	0.33	91	0.35	87	0.34	91	0.35	89	0.34	91	0.35	88	0.34	90	0.34	90	0.34	90	0.34	88	0.34	91	0.35	91	0.35	89	0.34	89	0.34	91	0.35	90	0.34	88	0.34	91	0.35	88	0.34	91	0.35	89	0.34	87	0.33
Arg(R)	AGA	369	1.78	371	1.79	369	1.78	371	1.79	370	1.79	374	1.8	372	1.79	375	1.8	375	1.81	375	1.81	375	1.81	376	1.81	374	1.8	375	1.8	372	1.8	372	1.79	371	1.79	376	1.81	373	1.8	370	1.79	374	1.8	370	1.79	370	1.79	385	1.84
Arg(R)	AGG	129	0.62	125	0.6	128	0.62	129	0.62	128	0.62	129	0.62	128	0.62	126	0.6	123	0.59	123	0.59	124	0.6	122	0.59	129	0.62	129	0.62	127	0.61	123	0.59	128	0.62	124	0.6	125	0.6	128	0.62	125	0.6	128	0.62	129	0.62	123	0.59
Gly(G)	GGT	499	1.34	499	1.34	502	1.35	500	1.35	499	1.34	501	1.34	499	1.35	502	1.35	500	1.34	500	1.34	500	1.34	499	1.34	498	1.34	498	1.34	497	1.34	502	1.34	498	1.34	499	1.34	497	1.34	498	1.34	499	1.34	497	1.34	500	1.34	504	1.35
Gly(G)	GGC	171	0.46	168	0.45	167	0.45	170	0.46	171	0.46	168	0.45	171	0.46	172	0.46	170	0.46	170	0.46	170	0.46	171	0.46	170	0.46	170	0.46	170	0.46	168	0.45	171	0.46	171	0.46	171	0.46	171	0.46	171	0.46	172	0.46	169	0.45	175	0.47
Gly(G)	GGA	562	1.51	563	1.51	560	1.51	557	1.5	560	1.51	564	1.51	559	1.51	562	1.51	569	1.53	570	1.53	568	1.52	568	1.52	558	1.51	560	1.51	559	1.51	567	1.52	560	1.51	571	1.53	563	1.51	559	1.51	563	1.51	559	1.51	564	1.52	560	1.5
Gly(G)	GGG	253	0.68	257	0.69	256	0.69	255	0.69	255	0.69	257	0.69	255	0.69	254	0.68	252	0.68	251	0.67	253	0.68	252	0.68	256	0.69	257	0.69	258	0.7	257	0.69	255	0.69	253	0.68	258	0.69	255	0.69	255	0.69	253	0.68	255	0.69	255	0.68
Total		21117		21145		21136		21058		21096		21197		21102		21197		21148		21178		21166		21167		21027		21124		21117		21181		21081		21239		21165		21066		21176		21005		21199		21218
[truncated: 4 more columns]

## Sheet: Base composition
Table S2. Codon and Base compositions for protein-coding sequence of 53 plastid genes in the 26 Ligusticum plastomes.
	Total					Pos#1					Pos#2					Pos#3
	T	C	A	G	GC%	T-1	C-1	A-1	G-1	GC%-1	T-2	C-2	A-2	G-2	GC%-2	T-3	C-3	A-3	G-3	GC%-3
L. capillaceum	31.5	17.6	30.5	20.4	38	24	18.7	30.3	27.3	46	33	20.4	29.2	17.7	38.1	38	13.7	32	16	29.7
L. delavayi	31.6	17.6	30.5	20.3	37.9	24	18.6	30.4	27.3	45.9	33	20.5	29.2	17.8	38.3	38	13.7	31.9	16	29.7
L. hispidum	31.6	17.6	30.5	20.4	38	24	18.7	30.3	27.4	46.1	33	20.4	29.3	17.7	38.1	38	13.7	31.9	16	29.7
L. involucratum	31.5	17.6	30.5	20.4	38	24	18.7	30.3	27.4	46.1	33	20.4	29.3	17.7	38.1	38	13.7	31.9	16	29.7
L. likiangense	31.5	17.6	30.5	20.4	38	24	18.7	30.3	27.3	46	33	20.4	29.2	17.7	38.1	38	13.7	32	16	29.7
L. pteridophyllum	31.6	17.6	30.5	20.4	38	24	18.7	30.3	27.4	46.1	33	20.4	29.2	17.8	38.2	38	13.6	31.9	16	29.6
L. scapiforme	31.5	17.6	30.5	20.4	38	24	18.7	30.3	27.3	46	33	20.4	29.2	17.7	38.1	38	13.7	32	16	29.7
L. thomsonii	31.5	17.6	30.5	20.4	38	24	18.7	30.3	27.4	46.1	33	20.4	29.2	17.7	38.1	38	13.8	31.9	16	29.8
L. sinense_1	31.6	17.6	30.5	20.4	38	24	18.7	30.3	27.3	46	33	20.4	29.2	17.7	38.1	38	13.7	31.9	16.1	29.8
L. sinense_2	31.6	17.6	30.5	20.4	38	24	18.7	30.3	27.4	46.1	33	20.4	29.3	17.7	38.1	38	13.7	31.9	16	29.7
L. jeholense	31.5	17.6	30.5	20.4	38	24	18.7	30.3	27.4	46.1	33	20.4	29.2	17.7	38.1	38	13.7	31.9	16.1	29.8
L. tenuissimum	31.5	17.6	30.5	20.4	38	24	18.7	30.3	27.3	46	33	20.5	29.2	17.7	38.2	38	13.7	31.9	16	29.7
L. oliverianum_SP	31.5	17.6	30.5	20.4	38	24	18.7	30.3	27.4	46.1	33	20.4	29.3	17.7	38.1	38	13.7	31.9	16.1	29.8
L. oliverianum_WC	31.5	17.6	30.5	20.4	38	24	18.7	30.3	27.3	46	33	20.4	29.2	17.7	38.1	38	13.7	31.9	16	29.7
L. daucoides	31.5	17.6	30.5	20.4	38	24	18.7	30.3	27.3	46	33	20.4	29.2	17.7	38.1	38	13.7	31.9	16	29.7
L. nematophyllum	31.6	17.6	30.5	20.4	38	24	18.7	30.3	27.4	46.1	33	20.5	29.2	17.7	38.2	38	13.7	31.8	16	29.7
L. brachylobum	31.5	17.6	30.5	20.4	38	24	18.7	30.3	27.3	46	33	20.4	29.2	17.7	38.1	38	13.7	32	16	29.7
L. jeholense_YX	31.6	17.6	30.5	20.4	38	24	18.7	30.3	27.3	46	33	20.4	29.2	17.7	38.1	38	13.7	31.8612	16.1	29.8
L. angelicifolium	31.5	17.6	30.5	20.4	38	24	18.8	30.3	27.3	46.1	33	20.4	29.3	17.7	38.1	38	13.7	32	16	29.7
L. likiangense_EY	31.5	17.6	30.5	20.4	38	24	18.7	30.3	27.3	46	33	20.4	29.2	17.7	38.1	38	13.7	31.9	16	29.7
L. thomsonii_MQ	31.5	17.7	30.5	20.4	38.1	24	18.8	30.3	27.4	46.2	33	20.4	29.2	17.7	38.1	38	13.8	31.9	16.1	29.9
L. involucratum_DL	31.5	17.6	30.5	20.4	38	24	18.8	30.3	27.4	46.2	33	20.4	29.3	17.8	38.2	38	13.7	31.9	16	29.7
L. pteridophyllum_DL	31.6	17.6	30.5	20.4	38	24	18.7	30.3	27.4	46.1	33	20.4	29.2	17.7	38.1	38	13.6	31.9	16	29.6
L. weberbauerianum	31.4	17.7	30.5	20.4	38.1	24	18.7	30.3	27.3	46	32	20.5	29.3	17.8	38.3	38	13.9	31.8	16.1	30
L. litangense	31.4	17.7	30.5	20.4	38.1	24	18.7	30.3	27.3	46	32	20.5	29.2	17.8	38.3	38	13.9	31.9	16.1	30
L. tachiroei	31.5	17.6	30.4	20.4	38	24	18.6	30.3	27.3	45.9	33	20.5	29.2	17.8	38.3	38	13.7	31.8	16.1	29.8
