# Supplementary material for: Molecular evolution and phylogenetic relationships of Ligusticum (Apiaceae) inferred from the whole plastome sequences
Source: BMC Ecol Evol. 2022 Apr 30;22:55. doi: 10.1186/s12862-022-02010-z (PMC9063207; doi:10.1186/s12862-022-02010-z)
Supplement: Supplementary file 6 — Additional file 6: Table S4. The ω (dN/dS) and Pi values for protein-coding sequences of 79 plastid genes in the 26 Ligusticum plastomes. [file 12862_2022_2010_MOESM6_ESM.xlsx]

## Sheet: Sheet1
Table S4. The ω (dN/dS) and Pi values for protein-coding sequences of 78 plastid genes in the 26 Ligusticum plastomes.
Gene	ω (dN/dS)	Pi
atpA	0.1049	0.00602
atpB	0.1216	0.00692
atpE	0.2375	0.00429
atpF	0.2399	0.01225
atpH	0.0001	0.00265
atpI	0.0817	0.00565
ndhA	0.2694	0.00781
ndhB	0.035	0.00099
ndhC	0.1806	0.00704
ndhD	0.1939	0.0093
ndhE	0.0549	0.01168
ndhF	0.269	0.0127
ndhG	0.1973	0.01012
ndhH	0.0968	0.00718
ndhI	0.1299	0.00644
ndhJ	0.0833	0.00592
ndhK	0.2161	0.01142
petA	0.1292	0.00779
petB	0.0531	0.00534
petD	0.0213	0.00594
petG	0.9065	0.00208
petL	0.3648	0.00559
petN	0.3528	0.00513
psaA	0.0525	0.00368
psaB	0.0379	0.00354
psaC	0.0974	0.00265
psaI	0.0001	0
psaJ	0.6472	0.0075
psbA	0.0088	0.00671
psbB	0.0369	0.0051
psbC	0.0111	0.00334
psbD	0.0001	0.00484
psbE	0.0001	0.00171
psbF	0.0001	0
psbH	0.0896	0.00693
psbI	0.0001	0.00071
psbJ	0.0001	0.00123
psbK	0.1585	0.01273
psbL	0.0001	0.00068
psbM	0.2271	0.00367
psbN	0.1896	0.00556
psbT	0.0001	0.00476
psbZ	0.0001	0.00079
rpl2	0.128	0.00445
rpl14	0.0967	0.00519
rpl16	0.0001	0.00386
rpl20	0.4839	0.00621
rpl22	0.3013	0.00944
rpl23	NA	0.00263
rpl32	0.2214	0.0095
rpl33	0.8283	0.00856
rpl36	NA	0
rpoA	0.4765	0.00816
rpoB	0.2096	0.00721
rpoC1	0.1435	0.00774
rpoC2	0.2718	0.01087
rps2	0.4504	0.01165
rps3	0.4497	0.00925
rps4	0.2645	0.00449
rps7	0.1681	0.00144
rps8	0.6019	0.01096
rps11	0.1406	0.00494
rps12	0.3027	0.00118
rps14	0.4363	0.00628
rps15	0.3982	0.0119
rps16	0.2343	0.00809
rps18	0.4087	0.00458
rps19	0.0832	0.00564
ycf1	0.5227	0.01723
ycf2	0.7672	0.01008
ycf3	0.0569	0.00531
ycf4	0.22	0.00414
cemA	0.373	0.01083
clpP	0.0668	0.00675
infA	0.0584	0.00867
matK	0.4686	0.01723
accD	0.3077	0.00723
rbcL	0.1421	0.00608
ccsA	0.5457	0.02071

## Sheet: Sheet2
Gene	ω (dN/dS)		Model	lnL	Comparisons	2ΔL	P-value	Selected sites (BEB, PP>95%)
petG	0.9065		Model0	-156.025	M0 vs M3	3.66068	0.4539
			Model3	-154.195
			Model1	-156.012	M1 vs M2	3.63346	0.1626
			Model2	-154.195
			Model7	-156.012	M7 vs M8	3.63417	0.1625
			Model8	-154.195
ccsA	0.5457		Model0	-1772.83	M0 vs M3	280.223	0
			Model3	-1632.71
			Model1	-1698.41	M1 vs M2	131.582	0
			Model2	-1632.62
			Model7	-1699.25	M7 vs M8	133.204	0
			Model8	-1632.65
rpl33	0.8283		Model0	-308.86	M0 vs M3	2.3371	0.674
			Model3	-310.029
			Model1	-308.86	M1 vs M2	0	0
			Model2	-308.86
			Model7	-310.029	M7 vs M8	2.30551	0.3158
			Model8	-308.876
psaJ	0.6472		Model0	-209.582	M0 vs M3	1.9939	0.7369
			Model3	-208.585
			Model1	-209.085	M1 vs M2	0.998624	0.6069
			Model2	-208.586
			Model7	-209.093	M7 vs M8	1.01569	0.6018
			Model8	-208.585
ycf1	0.5227		Model0	-10894.7	M0 vs M3	214.693	0	617 R; 673 A; 685 S; 815 R; 901 R; 922 R; 931 L; 998 M; 1018 S; 1035 E; 1038 P; 1040 I; 1042 W; 1043 K; 1396 E; 1444 P;1477 F
			Model3	-10787.3
			Model1	-10821	M1 vs M2	65.8836	4.885e-15
			Model2	-10788.1
			Model7	-10821.4	M7 vs M8	66.5503	3.553e-15
			Model8	-10788.1
ycf2	0.7672		Model0	-10266.2	M0 vs M3	32.2615	1.692e-06	103 L; 1732 G
			Model3	-10250.1
			Model1	-10260	M1 vs M2	17.7942	0.0001368
			Model2	-10251.1
			Model7	-10260.1	M7 vs M8	17.8495	0.0001331
			Model8	-10251.2
rps8	0.6019		Model0	-757.978	M0 vs M3	57.3691	1.035e-11	57 Y
			Model3	-729.293
			Model1	-749.093	M1 vs M2	39.5271	2.611e-09
			Model2	-729.33
			Model7	-749.784	M7 vs M8	40.9499	1.282e-09
			Model8	-729.309
