# Supplementary material for: Molecular evolution and phylogenetic relationships of Ligusticum (Apiaceae) inferred from the whole plastome sequences
Source: BMC Ecol Evol. 2022 Apr 30;22:55. doi: 10.1186/s12862-022-02010-z (PMC9063207; doi:10.1186/s12862-022-02010-z)
Supplement: Supplementary file 7 — Additional file 7: Table S5. List of 66 species and 76 common protein-coding sequences used in the phylogenetic analyses. [file 12862_2022_2010_MOESM7_ESM.xlsx]

## Sheet: 66 species
Table S5: List of 66 species and 76 common protein-coding sequences used in the phylogenetic analyses.
Sepecies	Accession number
Ligusticum capillaceum	MT409612
Ligusticum delavayi	MT409613
Ligusticum hispidum	MT409614
Ligusticum involucratum	MT409615
Ligusticum likiangense	MT409616
Ligusticum pteridophyllum	MT409617
Ligusticum scapiforme	MT409618
Ligusticum thomsonii	MT409619
Ligusticum tenuissimum	NC_029394
Ligusticum sinense_1	MH260704
Ligusticum sinense_2	MN652884
Ligusticum jeholense	MN652885
Ligusticum angelicifolium	MZ532563
Ligusticum thomsonii_MQ	MZ532560
Ligusticum involucratum_DL	MZ532561
Ligusticum brachylobum	MZ532562
Ligusticum likiangense_EY	MZ532571
Ligusticum oliverianum_SP	MZ532570
Ligusticum oliverianum_WC	MZ532569
Ligusticum daucoides	MZ532573
Ligusticum jeholense_YX	MZ532567
Ligusticum nematophyllum	MZ532572
Ligusticum pteridophyllum_DL	MZ532566
Ligusticum tachiroei	MZ532564
Ligusticum weberbauerianum	MZ532565
Ligusticum litangense	MZ532568
Angelica dahurica	NC_029392
Angelica gigas	NC_029393
Angelica sinensis	NC_042826
Angelica acutiloba	KX352468
Angelica decursiva	KT781591
Angelica laxifoliata	NC_040122
Angelica nitida	MF594405
Angelica polymorpha	NC_041580
Peucedanum japonicum	NC_034644
Peucedanum praeruptorum	MN016968
Saposhnikovia divaricata	MN857472
Melanosciadium pimpinelloideum	NC_047428
Chuanminshen violaceum	KU921430
Cnidium officinale	NC_039760
Changium smyrnioides	NC_053938
Glehnia littoralis	NC_034645
Hansenia forbesii	NC_035054
Hansenia oviformis	NC_035055
Hansenia weberbaueriana	NC_035053
Hansenia forrestii	NC_035056
Pleurospermum uralense	NC_033343
Hansenia phaea	MK801097
Bupleurum boissieuanum	NC_036017
Bupleurum falcatum	NC_027834
Anethum graveolens	NC_029470
Foeniculum vulgare	NC_029469
Petroselinum crispum	NC_015821
Apium graveolens	NC_041087
Prangos fedtschenkoi	KY652265
Prangos lipskyi	KY652266
Prangos trifida	MG386251
Crithmum maritimum	NC_015804
Pterygopleurum neurophyllum	NC_033345
Pternopetalum davidii	MW316663
Meeboldia yunnanensis	MK993275
Cuminum cyminum	NC_046879
Daucus carota	NC_046879
Anthriscus cerefolium	NC_015113
Cicuta virosa	NC_037711
Oenanthe javanica	NC_049874

## Sheet: 76 common CDSs
Gene	Pi
atpA	0.012004
atpB	0.013228
atpE	0.01097
atpF	0.019685
atpH	0.005403
atpI	0.011315
ccsA	0.021908
cemA	0.020562
clpP	0.011722
infA	0.012374
matK	0.030208
ndhA	0.012982
ndhB	0.001934
ndhC	0.011794
ndhD	0.015772
ndhE	0.018241
ndhF	0.022305
ndhG	0.01859
ndhH	0.014763
ndhI	0.010584
ndhJ	0.012649
ndhK	0.014377
petA	0.012746
petB	0.010793
petD	0.012616
petG	0.00467
petL	0.008804
petN	0.004802
psaA	0.006907
psaB	0.007167
psaC	0.007139
psaI	0.077074
psaJ	0.011466
psbA	0.011611
psbB	0.010887
psbC	0.007007
psbD	0.008504
psbE	0.003959
psbF	0.00075
psbH	0.012728
psbI	0.004529
psbJ	0.005204
psbK	0.01844
psbL	0.002275
psbM	0.012185
psbN	0.008904
psbT	0.007341
psbZ	0.00349
rbcL	0.011402
rpl14	0.009519
rpl16	0.009988
rpl20	0.012493
rpl22	0.01913
rpl23	0.002592
rpl2	0.007605
rpl32	0.017436
rpl33	0.015399
rpl36	0.004184
rpoA	0.016768
rpoB	0.013134
rpoC1	0.013874
rpoC2	0.019518
rps11	0.012884
rps12	0.002973
rps14	0.011869
rps15	0.020472
rps18	0.010355
rps2	0.016686
rps3	0.016669
rps4	0.008247
rps7	0.001547
rps8	0.019069
ycf1	0.028811
ycf2	0.011832
ycf3	0.009398
ycf4	0.008211
