# Supplementary material for: Molecular evolution and phylogenetic relationships of Ligusticum (Apiaceae) inferred from the whole plastome sequences
Source: BMC Ecol Evol. 2022 Apr 30;22:55. doi: 10.1186/s12862-022-02010-z (PMC9063207; doi:10.1186/s12862-022-02010-z)
Supplement: Supplementary file 8 — Additional file 8: Table S6. Comparison of the morphology of 20 Ligusticum species. [file 12862_2022_2010_MOESM8_ESM.xlsx]

## Sheet: Sheet1
Table S6: Comparison of the morphology of 20 Ligusticum species.
	L. capillaceum	L. hispidum	L. involucratum	L. likiangense	L. brachylobum	L. oliverianum	L. daucoides	L. scapiforme	L. thomsonii	L. angelicifolium	L. sinense	L. jeholense	L. tenuissimum	L. nematophyllum	L.pteridophyllum	L. delavayi	L. tachiroei	L. weberbauerianum	L. litangense
Plant	6-20 cm, hispid throughout	8-60 cm, hispid-setulose throughout	12-40 cm, pilose throughout	15-50 cm	1 m	20-40 cm	20-50 cm	5-30 cm	20-90(-150) cm	1-1.5 m or more	0.5-1 m	30-80 cm	60-100 cm	30-80 cm	30-80 cm	30-80 cm	10-30 cm	70 cm	30-50 cm
Stems	Single or 2-4, unbranched or 1-branched, base clothed in fibrous remnant sheaths	Very short, base clothed in fibrous remnant sheaths	Branched, base clothed in fibrous remnant sheaths	Branched, base clothed in fibrous remnant sheaths	Branched, base clothed in fibrous remnant sheaths	Sparingly branched, base clothed in fibrous remnant sheaths	Single, 2-3-branched or unbranched, base clothed in fibrous remnant sheaths	2-3, unbranched, subscapose, base clothed in fibrous remnant sheaths	Multicipital, base clothed in fibrous remnant sheaths	Branched	Single, branched	Branched	Branched	Single, purplish,1-2-branched or unbranched	Branched	Single or multicipital, little-branched above	Single or multicipital, little-branched or unbranched	Single, 2-3-branched	Little-branched above, purplish
Basal leaves	Blade oblong-ovate, 4-8(-10)×1.5-3 cm, 2-pinnate, pinnae 5-7 pairs; ultimate segments linear-lanceolate, 2-4×ca. 1 mm	Blade lanceolate, 5-10×1-3 cm, 2-3-pinnate, primary pinnae 6-7 pairs; ultimate segments lanceolate, 3-5×2-5 mm, usually 3-5-lobed, lobes linear	Blade oblong-ovate or broad-lanceolate, 8-10×4-10 cm, pinnate, pinnae 4-5 pairs; ultimate segments oblong-ovate or oblong, 2-5×1.5-3 cm, densely pilose on veins, margins incised to pinnatifid	Blade oblong-ovate, 4-8×2.5-6 cm, 3-lobed or 1-pinnate, pinnae 2-3 pairs; ultimate segments oblong-ovate or lanceolate, 20-30×5-10 mm, terminal segments rhombic-ovate, 3-5×1.5-2 cm,margins serrate or 3-5-lobed	Blade triangular-ovate, 10-20×8-18 cm, 3-4-pinnate; ultimate segments linear,ca. 3×1 mm	Blade oblong-lanceolate, 2-6×1-2 cm, 2-3-pinnate, primary pinnae 5-7 pairs; ultimate segments linear, 2-5×0.5-1 mm	Blade oblong-ovate, 8-20×4-5 cm, 3-4-pinnate, primary pinnae 5-6 pairs; ultimate segments linear, 3-4×ca. 1 mm	Blade oblong-lanceolate, 3-5×2-3 cm, 2-3-pinnate, primary pinnae 4-5(-10) pairs; ultimate segments linear to lanceolate, 2-3×0.5-1 mm	Blade narrowly oblong, 2-12×1-3 cm, 1-pinnate (rarely 2-pinnate); pinnae 5-9 pairs, ovate or oblong, 5-20×5-10 mm, margins irregularly serrate to deeply lobed	Blade triangular-ovate, 15-30×20-40 cm, ternate-3-pinnate; ultimate segments oblong-ovate, 2.5-5×1-3 cm, margins serrate	Blade triangular-ovate, 15-20×10-15 cm, ternate to 1- or 2-pinnate, primary pinnae 4-6 pairs; ultimate segments ovate or oblong-ovate, 2-3×1-2 cm, margins irregularly serrate	Blade broad-ovate, 10-20×8-16 cm, ternate-2-3-pinnate, primary pinnae 4-6 pairs; ultimate segments ovate, 2-3×1-2 cm, margins 3-5-lobed	Blade ternate-3-4-pinnate; ultimate segments linear, 5-30×1-3 mm	Blade triangular-ovate, 8-10×6-10 cm, 2(-3)-pinnate, primary pinnae 6-10 pairs; ultimate segments linear, elongate, 5-15×1-2 mm	Blade ovate, 15-20×10-15 cm, ternate-2-3-pinnate, primary pinnae 5-7 pairs; ultimate segments obovate or flabelliform, ca. 10×5 mm, acute at apex, margins crenate	Blade oblong-ovate or lanceolate, 5-15×2-10 cm, 2-3-pinnate, primary pinnae 6-8 pairs; ultimate segments setuliform, 1-5×ca. 0.5 mm	Blade ovate, 5-10×5-7 cm, 3-pinnate, primary pinnae 5-7 pairs; ultimate segments linear,3-15×0.5-1 mm	Blade triangular-ovate, 20-25×15-25 cm, ternate-3-pinnate, primary pinnae 5-6 pairs; ultimate segments ovate-lanceolate, 2-2.5×0.5-1 cm, margins pinnatifid	Blade triangular-ovate, ternate-2-pinnate, primary pinnae 3-4 pairs; ultimate segments ovate, 10-20×5-10 mm, margins serrate
Cauline leaves	1-2, reduced	/	Reduced	Few, reduced, 3-lobed	Reduced	Reduced	Reduced	Absent or occasionally 1, reduced	1-3, reduced	Reduced	Reduced, 1-pinnate	Reduced	Reduced	Reduced, uppermost 2-pinnate	Reduced	Reduced, 1-2-pinnate	Reduced	Reduced	Reduced,1-pinnate or 3-lobed; ultimate segments lanceolate.
Umbels	2-5 cm across; peduncles up to 15 cm, base densely hispid	Terminal and lateral, terminal umbels 10-18 cm across	Terminal and lateral, 3-9 cm across	Terminal and lateral, 3-4 cm across	Terminal and lateral, terminal umbels 4-6 cm across	Terminal and lateral, 2-3 cm across	Terminal and lateral, 7-10 cm across	Terminal, 3-6 cm across, pilose at base	Terminal and lateral, terminal umbels 4-6 cm across	5-7 cm across, terminal and lateral	Terminal and lateral, 6-8 cm across in fruit	Terminal and lateral, 3-7 cm across	Terminal and lateral, terminal umbels 3-5 cm across	Terminal and lateral, terminal umbels 3-5 cm across	Terminal and lateral, 5-7 cm across	Terminal and lateral, 3-10 cm across	Terminal and lateral, 2-4 cm across	Terminal and lateral, terminal umbels 4-6 cm across	Terminal and lateral, terminal umbels 3-3.5 cm across
Petals	White or purplish abaxially	White or purplish abaxially	White or purplish abaxially	White	White	White	White or purplish abaxially	White or purplish abaxially	White	Purple	White	White	White	White	White	White	White or pinkish	White	White
Rays	(4-)10-20, subequal	(8-)12-22, unequal, elongate up to ca. 24 cm	20-35, subequal	8-25, subequal	15-30	6-13, subequal	(10-)14-23, unequal	(7-)9-15, unequal	10-20	(10-)20-25, extremely unequal	15-30, subequal	8-16, subequal	10-18, slightly unequal	8-13, subequal	13-20, subequal	(6-)10-14, subequal	5-10, unequal	12-20, slender, subequal	5-8, extremely unequal
Bracts	1-2, 1-pinnate, caducous	1-3, 1-2-pinnate	7-10, pinnate, densely pilose	2-7, linear, entire, 2-3-lobed at the apex, rarely pinnate, caducous	2-4 or absent	1-3, lanceolate, apex pinnate, margin white membranous	1-2, pinnate or absent	1-3, linear, pinnate or apex 3-lobed,rarely entire	5-6(-8), linear, margins white membranous	Absent	5-6(-10), linear	2, linear, margins narrow membranous, caducous	1-2, linear, white membranous margined, usually caducous	1-2, linear	8-10, linear	1-4, linear-lanceolate, with white membranous margins	2-7, lanceolate, margins white membranous, usually caducous	1-2, linear, or absent	Absent
Bracteoles	6-8, 1-pinnate	Numerous, 2-pinnate,	10-12, pinnate, pilose	4-8(-10), pinnate	10-12, linear, entire, 2-3-lobed at the apex, densely pubescent	5-10, lanceolate, 1-2-pinnate or apex 3-lobed, margin white membranous	8-10, 1-2-pinnate	8-10, 1-2-pinnate or apex 3-lobed	10-15, linear to linear-lanceolate, margins white membranous	Few, linear	5-8, linear	8-10, linear	5-8, lanceolate, white membranous margined	5-8, linear, ca. 2×umbellules	6-10(-12), linear	8-10, lanceolate, narrowly membranous margined	5-8, similar to bracts	5, linear	2-5, linear
Calyx teeth	Obsolete	Ovate or subulate, unequal	Triangular	Subulate or triangular	Subulate	Obsolete	Subulate	Conspicuous	Triangular	Obsolete	Obsolete	Obsolete	Obsolete	Obsolete	Obsolete	Subulate	Lanceolate	Triangular	Obsolete
Fruit	Oblong-ovoid, ca. 6×3 mm	Oblong-ovoid, ca. 3×2 mm	Oblong-ovoid, ca. 4×2 mm	Oblong-ovoid, 2.5-3×1.5-2 mm	Oblong-ovoid, ca. 5×4 mm	Oblong-ovoid, 5-6×3-4 mm	Oblong, 6-8×3-4 mm	Oblong-ovoid, 4-5×3-4 mm	Oblong-ovoid, 3.5-5×2-3 mm	Oblong-ovoid, 4-5×2.5-3 mm	Oblong-ovoid, 2-3×1.5-2 mm	Oblong, 3-4×2-2.5 mm	Oblong, ca. 4×2-2.5 mm	Oblong-ovoid, ca. 4×2-2.5 mm	Oblong, ca. 5×3 mm	Oblong-ovoid, ca. 4×3 mm	Oblong, 3-4×1-2 mm	Oblong-ellipsoid, 5-6×2.5-3.5 mm	Oblong-ovoid, ca. 4×3 mm
Fruit ribs	Dorsal and intermediate ribs raised, lateral ribs winged	Dorsal and intermediate ribs raised, lateral ribs winged	Dorsal and intermediate ribs raised, lateral ribs winged	Dorsal and intermediate ribs raised, lateral ribs winged	Dorsal and intermediate ribs raised, lateral ribs winged	Dorsal and intermediate ribs raised, lateral ribs narrowly winged	Dorsal and intermediate ribs raised, lateral ribs winged	Dorsal and intermediate ribs raised, lateral ribs winged	Dorsal and intermediate ribs prominent, lateral ribs narrowly winged	Dorsal and intermediate ribs prominent, lateral ribs winged	Dorsal and intermediate ribs prominent, filiform, lateral ribs narrowly winged	Dorsal and intermediate ribs filiform, lateral ribs narrowly winged	Dorsal and intermediate ribs prominent, lateral ribs narrowly winged	Dorsal and intermediate ribs prominent, lateral ribs narrowly winged	Dorsal and intermediate ribs prominent, lateral ribs narrowly winged	Dorsal and intermediate ribs raised, lateral ribs narrowly winged	Ribs prominent	Ribs winged, wings equal or unequal	Ribs narrowly winged, lateral ribs slightly broader than dorsal and intermediate ribs
vittae	1-3 in each furrow, 4-6 on commissure	1-2 in each furrow, 4 on commissure	1-3 in each furrow, 4-6 on commissure	1-2 in each furrow, 6 on commissure	2-3 in each furrow, 4-6 on commissure	1-2 in each furrow, 4 on commissure	1-3 in each furrow, 4-6 on commissure	1-4 in each furrow, 4-6(-8) on commissure	2-4 in each furrow, 6-8(-10) on commissure	3-4 in each furrow, 4-6(-8) on commissure	1-3(-4) in each furrow, 4-6 on commissure	1(-2) in each furrow, 2-4 on commissure	1 in each furrow, 2 on commissure	1-3 in each furrow, 2-6 on commissure	3 in each furrow, 4-6 on commissure	3 in each furrow, 6 on commissure	1 in each furrow, 2 on commissure	3 in each furrow, 6 on commissure	2-3 in each furrow, 4-6 on commissure
